# Supplementary material for: An optimised CRISPR/Cas9 protocol to create targeted mutations in homoeologous genes and an efficient genotyping protocol to identify edited events in wheat
Source: Plant Methods. 2019 Oct 24;15:119. doi: 10.1186/s13007-019-0500-2 (PMC6814032; doi:10.1186/s13007-019-0500-2)
Supplement: Supplementary file 10 — Additional file 10. Size (bp) of genotyping amplicons observed for each of the six wheat homoeologs of TaNFXL1 in the T1 progeny of plants transformed with a construct expressing Cas9 and two sgRNA. To be conservative with the naming of the edited alleles, amplicons varying by less than 5 bp in size were given the same name. See Table 4 for an explication of the genotype code. N/A in amplicon size columns and ? in the genotype code indicate results not available. Genotype for Fielder, the parent line for the transgenic plants, is highlighted in grey. [file 13007_2019_500_MOESM10_ESM.xlsx]

## Sheet: Genotyping
Size (bp) of genotyping amplicons observed for each of the six wheat homoeologs of NFXL1 in the T1 progeny.
		TraesCS7A01G518800					TraesCS7B01G434700						TraesCS7D01G508800							TraesCS7A01G733000LC									TraesCS7B01G432300							TraesCS7D01G688900LC
		Gene AX					Gene BX						Gene DX							Gene AY									Gene BY							Gene DY
Progeny		X	x1	x2	x3		X	x1	x2	x3	x4		X	x1	x2	x3	x4	x5		Y	y1	y2	y3	y4	y5	y6	y7		Y	y1	y2	y3	y4	y5		Y	y1	y2	y3		Progeny	Genotype code
Fielder		598.77					563.73						689.7							554.03									566.9							616.71					Fielder	WT
NFXL1_1_2				505.53					470.17					663.33	610.91						458.4										473.68					616.6		523.77			NFXL1_1_2	Ax2x2y1y1 Bx2x2y2y2 Dx1x2Yy2
NFXL1_1_3			595.2	505.5				559.71	470.31				689.47		610.99						459.75	578.51									473.92					616.57		523.8			NFXL1_1_3	Ax1x2y1y2 Bx1x2y2y2 DXx2Yy2
NFXL1_1_4				505.45					470.3						610.99						458.39										473.91					616.71		523.77			NFXL1_1_4	Ax2x2y1y1 Bx2x2y2y2 Dx2x2Yy2
NFXL1_1_5			595.03	505.37				559.71	470.24				689.92		610.99						459.75	578.65									473.93					616.6					NFXL1_1_5	Ax1x2y1y2 Bx1x2y2y2 DXx2YY
NFXL1_1_6				505.5					470.38					663.48	610.91						458.39		258.53								473.92					616.71					NFXL1_1_6	Ax2x2y1y3 Bx2x2y2y2 Dx1x2YY
NFXL1_1_7				505.44					470.37						610.91					553.32	457.65										471.49					616.6					NFXL1_1_7	Ax2x2Yy1 Bx2x2y2y2 Dx2x2YY
NFXL1_1_8				505.44			N/A	N/A	N/A	N/A	N/A			663.61	610.83						458.28										473.76					616.2		523.74			NFXL1_1_8	Ax2x2y1y1 B??y2y2 Dx1x2Yy2
NFXL1_1_9				503.32					467.96						611.08						458.26										471.64					616.79		521.55			NFXL1_1_9	Ax2x2y1y1 Bx2x2y2y2 Dx2x2Yy2
NFXL1_1_10				502.42					467.91					663.51	610.99						458.28										471.63					616.93		521.54			NFXL1_1_10	Ax2x2y1y1 Bx2x2y2y2 Dx1x2Yy2
NFXL1_1_11				502.41					470.18					663.54							458.39										474.02					616.79					NFXL1_1_11	Ax2x2y1y1 Bx2x2y2y2 Dx1x1YY
NFXL1_1_12				503.37					470.31					663.21	610.84						458.38										474.05					616.79					NFXL1_1_12	Ax2x2y1y1 Bx2x2y2y2 Dx1x2YY
NFXL1_1_13				505.43					470.18					663.36	610.99					553.42	460										473.8					616.93					NFXL1_1_13	Ax2x2y1y1 Bx2x2y2y2 Dx2x2Yy2
NFXL1_1_14		N/A	N/A	N/A	N/A				470.31					663.36	610.84					553.37	459.88										474.02					616.79		524			NFXL1_1_14	A??y1y1 Bx2x2y2y2 Dx1x2Yy2
NFXL1_1_15		598.92					563.73						690							553.98									567.32							616.38					NFXL1_1_15	WT
NFXL1_1_16		598.92					563.7						690.45							553.88									567.28							615.97					NFXL1_1_16	WT
NFXL1_1_17				503.45					470.31					663.05	610.84						458.39										474.02					616.32		524.02			NFXL1_1_17	Ax2x2y1y1 Bx2x2y2y2 Dx1x2Yy2
NFXL1_1_18				503.35					467.92					663.85	611.08						458.39										471.58					616.62		521.54			NFXL1_1_18	Ax2x2y1y1 Bx2x2y2y2 Dx1x2Yy2
NFXL1_1_19				503.35					470.31					662.9	610.84						458.51										473.86					617.04		523.91			NFXL1_1_19	Ax2x2y1y1 Bx2x2y2y2 Dx1x2Yy2
NFXL1_1_20				505.56					470.31					663.69	611.08					553.52	459.88										474.14					616.89		524.04			NFXL1_1_20	Ax2x2Yy1 Bx2x2y2y2 Dx1x2Yy2
NFXL1_1_21			594.99					559.86	470.31						611.08						460.25	578.64									474.1					616.91		524.02			NFXL1_1_21	Ax1x1y1y1 Bx1x2y2y2 Dx2x2Yy2
NFXL1_1_22				503.3					470.31					663.21	610.84						458.39										473.98					617.04		524.02			NFXL1_1_22	Ax2x2y1y1 Bx2x2y2y2 Dx1x2Yy2
NFXL1_1_23		599.06					563.73						690.53							554.08									567.24							616.35					NFXL1_1_23	WT
NFXL1_1_24				503.33					467.92						610.83						458.39										471.64					616.5		521.41			NFXL1_1_24	Ax2x2y1y1 Bx2x2y2y2 Dx2x2Yy2
NFXL1_2_1		599.06					563.76						690.15							554.05				250.92					567.19							616.27					NFXL1_2_1	AXXYy4 BXXYY DXXYY
NFXL1_2_2		N/A	N/A	N/A	N/A		N/A	N/A	N/A	N/A	N/A		N/A	N/A	N/A	N/A	N/A	N/A			460.74									532.96	473.11					617.16	609.7				NFXL1_2_2	A??y1y1 B??y1y2 D??Yy1
NFXL1_2_3		599.06					563.76						690.15							554.09									567.34							616.42					NFXL1_2_3	WT
NFXL1_2_4		598.9					563.76						690.31							554.05									567.48							616.57					NFXL1_2_4	WT
NFXL1_2_5		596.08						559.71					689.23		611.08						460.87									532.92	473.24					617.16	609.7	524.17			NFXL1_2_5	AXXy1y1 Bx1x1y1y2 DXx2Yy1y2
NFXL1_2_6		598.91					563.76						689.77							554.04									567.62							616.57					NFXL1_2_6	WT
NFXL1_2_7		598.92					563.73						690							553.94									567.43							616.47					NFXL1_2_7	WT
NFXL1_2_8		N/A	N/A	N/A	N/A		N/A	N/A	N/A	N/A	N/A		N/A	N/A	N/A	N/A	N/A	N/A			459.13										472.92						608.76	522.71			NFXL1_2_8	A??y1y1 B??y2y2 D??Yy1y2
NFXL1_2_9		598.91					563.76						689.47							554.04									567.34							616.27					NFXL1_2_9	WT
NFXL1_2_10		599.07					563.76						N/A	N/A	N/A	N/A	N/A	N/A		554.04									567.48							616.72					NFXL1_2_10	WT
NFXL1_2_11		598.9					563.61						690.31							554.04									567.39							616.72					NFXL1_2_11	WT
NFXL1_2_12			595.93	505.95				559.71							611.08						460.86										473.09					616.57		523.01			NFXL1_2_12	Ax1x2y1y1 Bx1x1y2y2 Dx2x2Yy2
NFXL1_2_13		N/A	N/A	N/A	N/A		563.76						689.77							554.14									567.39							616.44					NFXL1_2_13	WT
NFXL1_2_14				505.89				559.71							610.99	683.05					459.13									533.03	473.2					617.16	609.7	522.77			NFXL1_2_14	Ax1x2y1y1 Bx1x1y1y2 Dx2x3Yy1y2
NFXL1_2_15		598.92					563.73						690							554.09									567.43							616.59					NFXL1_2_15	WT
NFXL1_2_16			594.97	506.08				559.57							610.83						460.74									532.81	473.05					616.32		523.99			NFXL1_2_16	Ax1x2y1y1 Bx1x1y1y2 Dx2x2Yy2
NFXL1_2_17				505.98				559.71							610.84	682.9					459.13									532.86	473.12					617.01	609.4	522.62			NFXL1_2_17	Ax1x2y1y1 Bx1x1y1y2 Dx2x3Yy1y2
NFXL1_2_18			595.03	506.15				559.71								683.05					460.87										472.99						609.55	523.01			NFXL1_2_18	Ax1x2y1y1 Bx1x1y2y2 Dx3x3y1y2
NFXL1_2_19			595.05	506.02				559.86	470.37						610.99	682.9					460.74									532.73						617.01	609.55	524.19			NFXL1_2_19	Ax1x2y1y1 Bx1x2y1y1 Dx2x3Yy1y2
NFXL1_2_20			596.07	505.89				559.71							611.08		448.43				460.86									532.86	473.2						609.55		597.57		NFXL1_2_20	Ax1x2y1y1 Bx1x1y1y2 Dx2x4y1y3
NFXL1_2_21		598.91					563.73						689.92							554.19									567.34							616.57					NFXL1_2_21	WT
NFXL1_3_1		597.82	594.88				562.72						690.08							554.05									568.34							615.97					NFXL1_3_1	AXx1YY BXXYY DXXYY
NFXL1_3_2		597.84			582.83		562.73		470.3	547.44			690		610.91					552.94									566.63							617.16					NFXL1_3_2	AXx3YY BXx2x3YY DXx2YY
NFXL1_3_3		597.98					562.6		470.37				690.08		610.99					552.03	460.74								566.39							617.01					NFXL1_3_3	AXXYy2 BXx2YY DXx2YY
NFXL1_3_4		597.98			587.55		563.76				552.18		690.69							554.09									566.68							616.72					NFXL1_3_4	AXx3YY BXx4YY DXXYY
NFXL1_3_5		598.13					563.73						690.38							554.94									566.34							615.07					NFXL1_3_5	WT
NFXL1_3_6		599.06					562.87						690.38							553.04					505.5				566.63							615.37					NFXL1_3_6	AXXYy5 BXXYY DXXYY
NFXL1_3_7		597.87			587.6		562.73				552.1		690.38							554.09									567.63							616.76					NFXL1_3_7	AXx3YY BXx4YY DXXYY
NFXL1_3_8		597.85			587.42		563.68						690.83							554.13									566.16							616.32					NFXL1_3_8	AXx3YY BXXYY DXXYY
NFXL1_3_9		598					562.73						689.7		609.85					552.95									566.63							616.57					NFXL1_3_9	AXXYY BXXYY DXx2YY
NFXL1_3_10		597.84			587.32		563.71						690.45							554.04									566.35							616.44					NFXL1_3_10	AXx3YY BXXYY DXXYY
NFXL1_3_11		597.84					562.73						689.7							552.09									566.68			563.83				616.74					NFXL1_3_11	AXXYY BXXYy3 DXXYY
NFXL1_3_12		597.84			587.49		563.73						689.85		606.97					554.05						537.95			566.67				551.2			616.72					NFXL1_3_12	AXx3Yy6 BXXYy4 DXx2YY
NFXL1_3_13		597.98					562.72			546.15			690.69							554.94							551.94		566.35							614.96					NFXL1_3_13	AXXYy7 BXx3YY DXXYY
NFXL1_3_14					587.49		563.73			543.01	552.19		690.15							554.08	460.74								566.68		474.19					616.44					NFXL1_3_14	Ax3x3Yy1 BXx3x4Yy2 DXXYY
NFXL1_3_15		597.85					562.83						689.92							551.99									567.28							616.74					NFXL1_3_15	WT
NFXL1_3_16		597.85					562.8						690.68					678.2		552									566.31							616.06					NFXL1_3_16	AXXYY BXXYY DXx5YY
NFXL1_3_17		597.99		505.44			563.85						690.61			681.82				552.95									568.48							616.44					NFXL1_3_17	AXx2YY BXXYY DXx3YY
NFXL1_3_18		597.99					562.7		469.21				690.3			680.61				553.09									566.59							616.74					NFXL1_3_18	AXXYY BXx2YY DXx3YY
NFXL1_3_19		598			587.49		562.58		469.26	545.35			690.45							554.09							547.97		566.63							616.89					NFXL1_3_19	AXx3Yy7 Bx2x3YY DXXYY
NFXL1_3_20		598.92					563.71						690.15							552.94									566.35							616.44					NFXL1_3_20	WT
NFXL1_3_21		597.84					563.71						690.3							554.04									567.71					514.4		616.74					NFXL1_3_21	AXXYY BXXYy5 DXXYY
NFXL1_3_22		597.84			587.47		562.7						690.76							553.09									567.61				551.41			616.72					NFXL1_3_22	AXx3YY BXXYy4 DXXYY
NFXL1_3_23		597.85					562.68						690.38							551.94									566.44							616.47					NFXL1_3_23	WT
NFXL1_3_24		597.87					562.67						690.15							552.06									566.4							616.06					NFXL1_3_24	WT
NFXL1_4_1		598.92					563.7						690.3							553.99									567.43							616.15					NFXL1_4_1	WT
NFXL1_4_2		600					563.68						N/A	N/A	N/A	N/A	N/A	N/A		554.1									566.58							616.89					NFXL1_4_2	WT?
NFXL1_4_3		598.78					563.74						689.47							554.04									567.34							616.74					NFXL1_4_3	WT
NFXL1_4_4		598.92					563.7						690.45							554.04									568.47							616.57					NFXL1_4_4	WT
NFXL1_4_5		598.76					563.71						690.15							554.08									568.41							616.44					NFXL1_4_5	WT
NFXL1_4_6		598.93					563.71						689.92							554.09							547.83		567.63							616.59					NFXL1_4_6	AXXYy7 BXXYY DXXYY
NFXL1_4_7		598.79					563.68						689.85							553.98									567.58							616.5					NFXL1_4_7	WT
NFXL1_4_8		598.02					563.65						N/A	N/A	N/A	N/A	N/A	N/A		553.98									568.36							616.2					NFXL1_4_8	WT?
NFXL1_4_9		599.07					563.7						690.3							554.09							547.83		567.48							616.44					NFXL1_4_9	AXXYy7 BXXYY DXXYY
NFXL1_4_10		598.92					563.56						690.45							553.99									568.41							616.3					NFXL1_4_10	WT
NFXL1_4_11		598.92					563.71						690.3							553.98									568.48							616.74					NFXL1_4_11	WT
NFXL1_4_12		598.76					563.7						690.45							554.09									567.62							616.15					NFXL1_4_12	WT
NFXL1_4_13		598.78					563.71						689.77							554.1									567.63							616.62					NFXL1_4_13	WT
NFXL1_4_14		599.23					563.71						689.92							554.08									568.77							616.74					NFXL1_4_14	WT
NFXL1_4_15		598.79					563.69						690.15							554.13							547.78		567.65							616.91					NFXL1_4_15	AXXYy7 BXXYY DXXYY
NFXL1_4_16		598.93					563.65						N/A	N/A	N/A	N/A	N/A	N/A		554.13									568.29							616.32					NFXL1_4_16	WT?
NFXL1_4_17		600					563.56						690.3							554.09									567.14							616.44					NFXL1_4_17	WT
NFXL1_4_18		598.92					563.56						690.45							553.99									567.58							616.47					NFXL1_4_18	WT
NFXL1_4_19		599.07					563.71						690.3					677.88		554.09							547.83		568.62							616.89					NFXL1_4_19	AXXYy7 BXXYY DXx5YY
NFXL1_4_20		599.07					563.82						690.45							554.09							547.83		568.42							616.74	606.67				NFXL1_4_20	AXXYy7 BXXYY DXXYy1
NFXL1_4_21		598.78					563.71						689.77							553.51							547.68		567.72							616.32					NFXL1_4_21	AXXYy7 BXXYY DXXYY
NFXL1_4_22		598.93					563.71						689.92							554.08									567.48							616.44					NFXL1_4_22	WT
NFXL1_4_23		598.94					563.68						689.85							554.13							547.92		568.36							616.35					NFXL1_4_23	AXXYy7 BXXYY DXXYY
NFXL1_4_24		599.85					563.66						N/A	N/A	N/A	N/A	N/A	N/A		554.02									568.3							616.2					NFXL1_4_24	WT?
